# Supplementary material for: Construction of a risk prediction model for lung infection after chemotherapy in lung cancer patients based on the machine learning algorithm
Source: Front Oncol. 2024 Aug 9;14:1403392. doi: 10.3389/fonc.2024.1403392 (PMC11341396; doi:10.3389/fonc.2024.1403392)
Supplement: Supplementary file 1 [file Table_1.xlsx]

## Sheet: Sheet1
Supplementary Table 1 The results of the univariate logistic analysis
No	Characteristics	β	SE	OR	95%CI	Z	P
1	Gender	-1.302	0.273	0.27	0.16-0.46	-4.77	<0.001
2	Age	0.005	0.011	1.01	0.98-1.03	0.482	0.63
3	Drink	1.58	0.274	4.85	2.84-8.30	5.772	<0.001
4	Smoke	1.498	0.188	4.47	3.09-6.46	7.954	<0.001
5	Diabetes	0.044	0.284	1.05	0.60-1.82	0.156	0.876
6	Hypertension	0.157	0.209	1.17	0.78-1.76	0.752	0.452
7	CHD	-1.06	0.422	0.35	0.15-0.79	-2.513	0.012
8	BMI	-0.034	0.029	0.97	0.91-1.02	-1.176	0.24
9	Stage	0.14	0.106	1.15	0.93-1.42	1.323	0.186
10	Histology	0.192	0.11	1.21	0.98-1.50	1.738	0.082
11	Chemotherapy cycles	0.329	0.032	1.39	1.31-1.48	10.315	<0.001
12	Hospitalizations	0.224	0.023	1.25	1.20-1.31	9.747	<0.001
13	PE	1.494	0.216	4.45	2.92-6.80	6.913	<0.001
14	WBC	0.046	0.024	1.05	1.00-1.10	1.947	0.052
15	RBC	0.052	0.126	1.05	0.82-1.35	0.411	0.681
16	HGB	0.001	0.001	1	1.00-1.00	1.072	0.284
17	PLT	-0.002	0.001	1	1.00-1.00	-1.923	0.054
18	NEUT	0.026	0.008	1.03	1.01-1.04	3.271	0.001
19	LYM	-0.034	0.01	0.97	0.95-0.99	-3.341	0.001
20	MONO	-0.023	0.023	0.98	0.93-1.02	-1.025	0.306
21	NLR	0.052	0.019	1.05	1.01-1.09	2.775	0.006
22	NMR	0.024	0.01	1.02	1.00-1.04	2.363	0.018
23	NPR	0.377	0.368	1.46	0.71-3.00	1.025	0.306
24	IBIL	-0.007	0.016	0.99	0.96-1.02	-0.424	0.672
25	ALT	0.002	0.002	1	1.00-1.01	0.993	0.321
26	AST	0.004	0.002	1	1.00-1.01	1.774	0.076
27	TBIL	-0.003	0.006	1	0.99-1.01	-0.409	0.682
28	DBIL	-0.004	0.009	1	0.98-1.01	-0.404	0.686
29	TP	-0.015	0.013	0.99	0.96-1.01	-1.121	0.262
30	ALB	-0.018	0.018	0.98	0.95-1.02	-0.953	0.34
31	GLB	-0.004	0.017	1	0.96-1.03	-0.258	0.796
32	A.G	-0.374	0.233	0.69	0.44-1.09	-1.605	0.109
33	Urea	0	0.033	1	0.94-1.07	0.001	0.999
34	CREA	-0.001	0.003	1	0.99-1.01	-0.185	0.854
35	UA	0	0.001	1	1.00-1.00	0.567	0.571
36	CEA	-0.002	0.001	1	1.00-1.00	-2.195	0.028
